# Supplementary material for: Protein p16 as a marker of dysplastic and neoplastic alterations in cervical epithelial cells
Source: BMC Cancer. 2004 Aug 31;4:58. doi: 10.1186/1471-2407-4-58 (PMC517716; doi:10.1186/1471-2407-4-58)
Supplement: Additional File 1 — Data on high risk HPV genome detection by PCR in CIN I and CIN II samples. the data are presented on high-risk HPV genetic material detection in 9 CIN I and 9 CIN II samples. [file 1471-2407-4-58-S1.xls]

## Sheet: CIN I CIN II
		Data on high risk HPV genome detection by PCR in CIN I and CIN II samples
		Sample №	Type of immunochemical staining	HPV type
		CINs I
		1	poor	16
		2	poor	18
		3	poor	16 + 18
		4	poor	16
		5	poor	16
		6	sporadic	16
		7	sporadic	16
		8	sporadic	16
		9	focal	16
		CINs II
		10	negative	16
		2	poor	16*
		11	negative	16
		12	poor	16
		13	poor	16
		14	poor	16
		15	sporadic	16
		16	sporadic	16
		17	sporadic	16
		18	focal	16
